# Supplementary material for: Utilizing the Lactate Dehydrogenase-to-Albumin Ratio for Survival Prediction in Patients with Neuroblastoma
Source: Children (Basel). 2026 Feb 4;13(2):220. doi: 10.3390/children13020220 (PMC12940032; doi:10.3390/children13020220)
Supplement: Supplementary file 1 [file children-13-00220-s001.zip]

Archive with 1 entries (1 files):
- children-4104823-supplementary.pdf
